# Supplementary material for: A unique effector secreted by Pseudozyma flocculosa mediates its biocontrol activity
Source: BMC Biol. 2023 May 24;21:118. doi: 10.1186/s12915-023-01624-z (PMC10210494; doi:10.1186/s12915-023-01624-z)
Supplement: Supplementary file 4 — Additional file 4: Tables S1. Potential interactors that are unique only to the Pf2826 were identified after removing the proteins present in negative controls. [file 12915_2023_1624_MOESM4_ESM.xlsx]

## Sheet: Interactors of Pf2826
Identified Proteins	Organism	Accession Number	Molecular Weight	Gene ontology (GO)
Uncharacterized protein	Hordeum vulgare subsp. vulgare	A0A287DU90	48 kDa	endoplasmic reticulum [GO:0005783]; integral component of membrane [GO:0016021]; calcium ion binding [GO:0005509]
S10_plectin domain-containing protein	Hordeum vulgare subsp. vulgare	A0A287DVR0	24 kDa	cytosolic small ribosomal subunit [GO:0022627]; RNA binding [GO:0003723]; structural constituent of ribosome [GO:0003735]; ribosomal small subunit assembly [GO:0000028]
Uncharacterized protein	Hordeum vulgare subsp. vulgare	A0A287DZS1	6 kDa	ribosome [GO:0005840]; structural constituent of ribosome [GO:0003735]; zinc ion binding [GO:0008270]; translation [GO:0006412]
Uncharacterized protein	Hordeum vulgare subsp. vulgare	A0A287EA04	4 kDa	ribosome [GO:0005840]; structural constituent of ribosome [GO:0003735]; translation [GO:0006412]
Ribosomal_L18e/L15P domain-containing protein	Hordeum vulgare subsp. vulgare	A0A287EWL1	24 kDa	cytosolic large ribosomal subunit [GO:0022625]; RNA binding [GO:0003723]; structural constituent of ribosome [GO:0003735]; translation [GO:0006412]
Golgi apparatus membrane protein TVP23	Hordeum vulgare subsp. vulgare	A0A287EXG2	21 kDa	Golgi membrane [GO:0000139]; integral component of membrane [GO:0016021]
Uncharacterized protein	Hordeum vulgare subsp. vulgare	A0A287GK97	12 kDa	ribosome [GO:0005840]; structural constituent of ribosome [GO:0003735]; translation [GO:0006412]
Uncharacterized protein	Hordeum vulgare subsp. vulgare	A0A287HCM5	74 kDa	integral component of membrane [GO:0016021]; ATP binding [GO:0005524]; ATPase-coupled transmembrane transporter activity [GO:0042626]
Uncharacterized protein	Hordeum vulgare subsp. vulgare	A0A287HJI3	19 kDa	mitochondrion [GO:0005739]; respiratory chain complex IV [GO:0045277]
Uncharacterized protein	Hordeum vulgare subsp. vulgare	A0A287I3X0	155 kDa	condensed chromosome [GO:0000793]; nucleus [GO:0005634]; DNA polymerase binding [GO:0070182]; double-strand break repair involved in meiotic recombination [GO:1990918]; homologous chromosome pairing at meiosis [GO:0007129];
Ribosomal_S17_N domain-containing protein	Hordeum vulgare subsp. vulgare	A0A287J4U9	20 kDa	ribosome [GO:0005840]; structural constituent of ribosome [GO:0003735]; translation [GO:0006412]
Uncharacterized protein	Hordeum vulgare subsp. vulgare	A0A287J6L1	34 kDa	cytosolic large ribosomal subunit [GO:0022625]; RNA binding [GO:0003723]; structural constituent of ribosome [GO:0003735]; maturation of LSU-rRNA from tricistronic rRNA transcript (SSU-rRNA, 5.8S rRNA, LSU-rRNA) [GO:0000463]
Uncharacterized protein	Hordeum vulgare subsp. vulgare	A0A287JSG2	58 kDa	integral component of membrane [GO:0016021]; heme binding [GO:0020037]; iron ion binding [GO:0005506]; monooxygenase activity [GO:0004497]; oxidoreductase activity, acting on paired donors, with incorporation or reduction of O2
Uncharacterized protein	Hordeum vulgare subsp. vulgare	A0A287KDW0	123 kDa	integral component of membrane [GO:0016021]; ATP binding [GO:0005524]; ATPase-coupled transmembrane transporter activity [GO:0042626]
Uncharacterized protein	Hordeum vulgare subsp. vulgare	A0A287L888	150 kDa	NA
Plug_translocon domain-containing protein	Hordeum vulgare subsp. vulgare	A0A287LD81	48 kDa	chloroplast thylakoid membrane [GO:0009535]; integral component of membrane [GO:0016021]; protein transport [GO:0015031]
SAM_MPBQ_MSBQ_MT domain-containing protein	Hordeum vulgare subsp. vulgare	A0A287MX54	34 kDa	integral component of membrane [GO:0016021]; 2-methyl-6-phytyl-1,4-benzoquinone methyltransferase activity [GO:0051741]; methylation [GO:0032259]
Germin-like protein	Hordeum vulgare subsp. vulgare	A0A287N0S4	20 kDa	apoplast [GO:0048046]; cell wall [GO:0005618]; manganese ion binding [GO:0030145]
40S ribosomal protein S27	Hordeum vulgare subsp. vulgare	A0A287NAR0	5 kDa	ribosome [GO:0005840]; structural constituent of ribosome [GO:0003735]; translation [GO:0006412]
Pyruvate kinase	Hordeum vulgare subsp. vulgare	A0A287ND80	58 kDa	ATP binding [GO:0005524]; kinase activity [GO:0016301]; magnesium ion binding [GO:0000287]; potassium ion binding [GO:0030955]; pyruvate kinase activity [GO:0004743]
Uncharacterized protein	Hordeum vulgare subsp. vulgare	A0A287NNZ7	62 kDa	plastid [GO:0009536]; beta-glucosidase activity [GO:0008422]; DIMBOA glucoside beta-D-glucosidase activity [GO:0102726]; scopolin beta-glucosidase activity [GO:0102483]; carbohydrate metabolic process [GO:0005975]
40S ribosomal protein S7	Hordeum vulgare subsp. vulgare	A0A287P4C4	25 kDa	ribosome [GO:0005840]; structural constituent of ribosome [GO:0003735]; translation [GO:0006412]
Cation_ATPase_N domain-containing protein	Hordeum vulgare subsp. vulgare	A0A287P780	109 kDa	integral component of membrane [GO:0016021]; ATP binding [GO:0005524]; ATPase activity [GO:0016887]; calmodulin binding [GO:0005516]; calcium ion transport [GO:0006816]
MFS domain-containing protein	Hordeum vulgare subsp. vulgare	A0A287PG54	57 kDa	integral component of membrane [GO:0016021]; symporter activity [GO:0015293]
Uncharacterized protein	Hordeum vulgare subsp. vulgare	A0A287Q7N3	179 kDa	integral component of membrane [GO:0016021]; phosphatase activity [GO:0016791]; phosphatidylinositol metabolic process [GO:0046488]; plant-type cell wall biogenesis [GO:0009832]; response to osmotic stress [GO:0006970]
Uncharacterized protein	Hordeum vulgare subsp. vulgare	A0A287R1B4	39 kDa	cytoplasm [GO:0005737]; integral component of membrane [GO:0016021]; glutathione transferase activity [GO:0004364]; glutathione metabolic process [GO:0006749]
Uncharacterized protein	Hordeum vulgare subsp. vulgare	A0A287R6Z5	558 kDa	cytosol [GO:0005829]; plasmodesma [GO:0009506]; zinc ion binding [GO:0008270]; auxin polar transport [GO:0009926]
AMP-binding domain-containing protein	Hordeum vulgare subsp. vulgare	A0A287R825	76 kDa	NA
SCP domain-containing protein	Hordeum vulgare subsp. vulgare	A0A287RAV7	18 kDa	extracellular space [GO:0005615]; defense response [GO:0006952]; response to biotic stimulus [GO:0009607]
Uncharacterized protein	Hordeum vulgare subsp. vulgare	A0A287S226	54 kDa	lipid binding [GO:0008289]; lipid transport [GO:0006869]
Uncharacterized protein	Hordeum vulgare subsp. vulgare	A0A287T6T1	248 kDa	ATP binding [GO:0005524]; nucleic acid binding [GO:0003676]; RNA helicase activity [GO:0003724]; RNA catabolic process [GO:0006401]
60S ribosomal protein L13	Hordeum vulgare subsp. vulgare	A0A287T928	23 kDa	ribosome [GO:0005840]; structural constituent of ribosome [GO:0003735]; translation [GO:0006412]
Prohibitin	Hordeum vulgare subsp. vulgare	A0A287U3J1	37 kDa	mitochondrial inner membrane [GO:0005743]
Uncharacterized protein	Hordeum vulgare subsp. vulgare	A0A287UY47	13 kDa	ribosome [GO:0005840]; structural constituent of ribosome [GO:0003735]; translation [GO:0006412]
Uncharacterized protein	Hordeum vulgare subsp. vulgare	A0A287VNY5	28 kDa	NA
DCD domain-containing protein	Hordeum vulgare subsp. vulgare	A0A287W396	72 kDa	NA
1-phosphatidylinositol 4-kinase	Hordeum vulgare subsp. vulgare	A0A287W8V0	76 kDa	1-phosphatidylinositol 4-kinase activity [GO:0004430]
Glucose-1-phosphate adenylyltransferase	Hordeum vulgare subsp. vulgare	A0A287WRW2	49 kDa	amyloplast [GO:0009501]; chloroplast [GO:0009507]; ATP binding [GO:0005524]; glucose-1-phosphate adenylyltransferase activity [GO:0008878]; glycogen biosynthetic process [GO:0005978]; starch biosynthetic process [GO:0019252]
Mitochondrial protein YMF19	Hordeum vulgare subsp. vulgare	A0A287X9F0	18 kDa	integral component of membrane [GO:0016021]; mitochondrial membrane [GO:0031966]; mitochondrion [GO:0005739]; proton-transporting ATP synthase complex, coupling factor F(o) [GO:0045263]; proton-transporting ATP synthase
ABC transporter domain-containing protein	Hordeum vulgare subsp. vulgare	A0A287XA59	35 kDa	integral component of membrane [GO:0016021]; ATP binding [GO:0005524]; ATPase-coupled transmembrane transporter activity [GO:0042626]
AAA domain-containing protein	Hordeum vulgare subsp. vulgare	A0A287XAY6	46 kDa	integral component of membrane [GO:0016021]; ATP binding [GO:0005524]; ATPase activity [GO:0016887]
ABC transporter domain-containing protein	Hordeum vulgare subsp. vulgare	A0A287XC78	95 kDa	integral component of membrane [GO:0016021]; ATP binding [GO:0005524]; ATPase-coupled transmembrane transporter activity [GO:0042626]
Component of oligomeric Golgi complex 7	Hordeum vulgare subsp. vulgare	A0A287XQ53	63 kDa	Golgi membrane [GO:0000139]; Golgi transport complex [GO:0017119]; intracellular protein transport [GO:0006886]
DUF2012 domain-containing protein	Hordeum vulgare subsp. vulgare	A0A287XWF4	17 kDa	endoplasmic reticulum membrane [GO:0005789]; integral component of membrane [GO:0016021]; carbohydrate binding [GO:0030246]
Delta(24)-sterol reductase	Hordeum vulgare subsp. vulgare	A0A287Y055	52 kDa	integral component of membrane [GO:0016021]; delta24-sterol reductase activity [GO:0050614]; FAD binding [GO:0071949]
Predicted protein	Hordeum vulgare subsp. vulgare	F2D613	14 kDa	mitochondrial proton-transporting ATP synthase complex, coupling factor F(o) [GO:0000276]; proton transmembrane transporter activity [GO:0015078]; ATP synthesis coupled proton transport [GO:0015986]
Predicted protein	Hordeum vulgare subsp. vulgare	F2D8E6	29 kDa	mitochondrial outer membrane [GO:0005741]; voltage-gated anion channel activity [GO:0008308]
Predicted protein	Hordeum vulgare subsp. vulgare	F2DHC4	28 kDa	Eukaryotic translation initiation factor 4E-1
Chitinase	Hordeum vulgare subsp. Vulgare	F2DJR4	27 KDa	Chitinase activity (GO:0004568)
Predicted protein	Hordeum vulgare subsp. vulgare	F2DY24	30 kDa	integral component of membrane [GO:0016021]; plasma membrane [GO:0005886]; plasmodesma [GO:0009506]
Uncharacterized protein	Hordeum vulgare subsp. vulgare	M0VB20	27 kDa	glutathione transferase activity [GO:0004364]; glutathione metabolic process [GO:0006749]
RuvB-like helicase	Hordeum vulgare subsp. vulgare	M0XKG5	52 kDa	Ino80 complex [GO:0031011]; NuA4 histone acetyltransferase complex [GO:0035267]; R2TP complex [GO:0097255]; 5'-3' DNA helicase activity [GO:0043139]; ATP binding [GO:0005524]; hydrolase activity [GO:0016787]
Bgt-1042 (Fragment)	Blumeria graminis f. sp. hordei	A0A061HFS5	9 kDa	ribosome [GO:0005840]; structural constituent of ribosome [GO:0003735]; translation [GO:0006412]
Bgt-1973	Blumeria graminis f. sp. hordei	A0A061HL76	28 kDa	integral component of membrane [GO:0016021]
Bgt-3755 (Fragment)	Blumeria graminis f. sp. hordei	A0A061HLE6	23 kDa	cytoplasm [GO:0005737]; lipid transfer activity [GO:0120013]
BgtA-20179 (Fragment)	Blumeria graminis f. sp. hordei	A0A061HRB4	173 kDa	nucleus [GO:0005634]; ATP binding [GO:0005524]; DNA binding [GO:0003677]; hydrolase activity [GO:0016787]; nucleosome-dependent ATPase activity [GO:0070615]
BgtA-20780 (Fragment)	Blumeria graminis f. sp. hordei	A0A381L471	51 kDa	NAD binding [GO:0051287]; oxidoreductase activity, acting on the CH-OH group of donors, NAD or NADP as acceptor [GO:0016616]
Bgt-3712	Blumeria graminis f. sp. hordei	A0A381L509	22 kDa	small ribosomal subunit [GO:0015935]; rRNA binding [GO:0019843]; structural constituent of ribosome [GO:0003735]; translation [GO:0006412]
BgtA-20812 (Fragment)	Blumeria graminis f. sp. hordei	A0A381LGQ4	104 kDa	heme binding [GO:0020037]; peroxidase activity [GO:0004601]; response to oxidative stress [GO:0006979]
Prohibitin	Blumeria graminis f. sp. hordei	A0A381LHP5	33 kDa	mitochondrial inner membrane [GO:0005743]
Uncharacterized protein	Blumeria graminis f. sp. hordei	A0A383UML4	19 kDa	CSEP0047 putative effector protein, evidence for existence of protein in haustoria [PRIDE:26888]" "evidence for existence of protein in sporulating hyphae [PRIDE:26886]
Uncharacterized protein	Blumeria graminis f. sp. hordei	A0A383UMV7	90 kDa	The AROM polypeptide catalyzes 5 consecutive enzymatic reactions in prechorismate polyaromatic amino acid biosynthesis.
Importin N-terminal domain-containing protein	Blumeria graminis f. sp. hordei	A0A383URQ6	122 kDa	cytoplasm [GO:0005737]; nucleus [GO:0005634]; small GTPase binding [GO:0031267]; protein import into nucleus [GO:0006606]
Uncharacterized protein	Blumeria graminis f. sp. hordei	A0A383UU64	44 kDa	tRNA binding [GO:0000049]
ATP synthase subunit 5, mitochondrial	Blumeria graminis f. sp. hordei	A0A383UUD4	25 kDa	membrane [GO:0016020]; proton-transporting ATP synthase activity, rotational mechanism [GO:0046933]
Uncharacterized protein	Blumeria graminis f. sp. hordei	A0A383V2V0	58 kDa	COP9 signalosome [GO:0008180], identified the CSN as a positive regulator of oncogenes and negative regulator of tumor suppressors
Serine/threonine-protein kinase Sgk2	Blumeria graminis f. sp. hordei	N1J4Z2	27 kDa	kinase activity [GO:0016301]
CSEP0313 putative effector protein	Blumeria graminis f. sp. hordei	N1J6Z3	44 kDa	expressed in haustoria
Putative candidate secreted effector protein	Blumeria graminis f. sp. hordei	N1J908	15 kDa	evidence for existence of protein in haustoria [PRIDE:26888]; Apoplastic effector accroding to EffectorP.
Putative MFS Transporter	Blumeria graminis f. sp. hordei	N1JBY1	57 kDa	integral component of membrane [GO:0016021]; transmembrane transporter activity [GO:0022857]
Mitochondrial genome maintenance protein MGM101	Blumeria graminis f. sp. hordei	N1JFK9	32 kDa	mitochondrial chromosome [GO:0000262]; single-stranded DNA binding [GO:0003697]; interstrand cross-link repair [GO:0036297]; mitochondrial genome maintenance [GO:0000002]; recombinational repair [GO:0000725]
3-hydroxyacyl-[acyl-carrier-protein] dehydratase	Blumeria graminis f. sp. hordei	N1JI48	233 kDa	fatty acid synthase complex [GO:0005835]; (3R)-hydroxymyristoyl-[acyl-carrier-protein] dehydratase activity [GO:0008659]; 3-hydroxydecanoyl-[acyl-carrier-protein] dehydratase activity [GO:0008693];
Histone H4	Anthracocystis flocculosa	A0A061H800	11 kDa	nucleosome [GO:0000786]; nucleus [GO:0005634]; DNA binding [GO:0003677]; protein heterodimerization activity [GO:0046982]
Complex1_30kDa domain-containing protein	Anthracocystis flocculosa	A0A061H9M0	33 kDa	NADH dehydrogenase (ubiquinone) activity [GO:0008137]
Uncharacterized protein	Anthracocystis flocculosa	A0A061H9Q3	49 kDa	LVIVD repeat; choice_anch_B; bait protein
Uncharacterized protein	Anthracocystis flocculosa	A0A061HCR4	29 kDa	cytosolic large ribosomal subunit [GO:0022625]; structural constituent of ribosome [GO:0003735]; maturation of LSU-rRNA from tricistronic rRNA transcript (SSU-rRNA, 5.8S rRNA, LSU-rRNA) [GO:0000463]
Phosphotransferase	Anthracocystis flocculosa	A0A061HGA5	58 kDa	ATP binding [GO:0005524]; fructokinase activity [GO:0008865]; glucokinase activity [GO:0004340]; glucose binding [GO:0005536]; mannokinase activity [GO:0019158]; cellular glucose homeostasis [GO:0001678];
Probable 60S ribosomal protein L31	Anthracocystis flocculosa	A0A5C3ERI5	15 kDa	ribosome [GO:0005840]; structural constituent of ribosome [GO:0003735]; translation [GO:0006412]
Probable QCR2 - 40 kDa ubiquinol cytochrome-c reductase core protein 2	Anthracocystis flocculosa	A0A5C3FDP6	47 kDa	metal ion binding [GO:0046872]
