# Supplementary material for: A unique effector secreted by Pseudozyma flocculosa mediates its biocontrol activity
Source: BMC Biol. 2023 May 24;21:118. doi: 10.1186/s12915-023-01624-z (PMC10210494; doi:10.1186/s12915-023-01624-z)
Supplement: Supplementary file 6 — Additional file 6. Biocontrol assessment data for wild type P. flocculosa and Cas9 transformants inoculated on powdery mildew-infected barley (associated to Fig. 2B). [file 12915_2023_1624_MOESM6_ESM.xlsx]

## Sheet: PF-2826-KO
		Experiment 1				Experiment 2				Experiment 3							Average			SDEV
24hrs													average of leaf			0 hr	24 hr	36 hr	0 hr	24 hr	36 Hr		t test 24hr wt vs 2826ax	t test 36hr wt vs 2826ax
WT	leaf 1	4	4	4		4	4	4		4	4	4	4		WT	0	3.84444	4.82222	0	0.0546389	0.051071		6.50065e-06	7.48112e-05
	leaf 2	4	4	3		4	3	4		4	4	3	3.66667		Pf2826-AX	0	2.68889	3.04444	0	0.0668977	0.062419		t test 24hr wt vs 2826-59x	t test 36hr wt vs 2826-59x
	leaf 3	3	4	4		4	4	4		4	4	4	3.88889		Pf2826-59x	0	2.55556	2.97778	0	0.100593	0.0999706		9.22015e-05	6.08563e-05
	leaf 4	4	4	3		3	4	4		4	4	4	3.77778										t test 24hr 282659x vs 2826-59x	t test 36hr 282659x vs 2826-59x
	leaf 5	4	3	4		4	4	4		4	4	4	3.88889										0.0889039	0.322774
2826AX	leaf 1	3	3	3		2	3	3		3	2	3	2.77778
	leaf 2	2	3	2		3	2	3		3	2	3	2.55556
	leaf 3	3	2	3		3	3	3		3	3	3	2.88889
	leaf 4	2	3	2		3	3	2		3	3	2	2.55556
	leaf 5	3	3	3		3	2	3		2	2	3	2.66667
Pf2826-59x	leaf 1	2	2	2		3	2	3		2	3	2	2.33333
	leaf 2	3	3	2		3	2	3		2	2	2	2.44444
	leaf 3	2	3	3		2	3	3		3	3	3	2.77778
	leaf 4	3	2	2		3	2	3		3	2	3	2.55556
	leaf 5	3	3	2		2	2	3		3	3	3	2.66667
36 Hrs
WT	leaf 1	4	5	5		5	5	4		4	5	5	4.66667
	leaf 2	5	5	4		5	5	5		5	5	5	4.88889
	leaf 3	5	5	5		5	5	4		5	5	5	4.88889
	leaf 4	5	5	5		5	5	5		4	5	5	4.88889
	leaf 5	5	4	5		4	5	5		5	5	5	4.77778
2826AX	leaf 1	4	3	3		3	3	4		4	3	3	3.33333
	leaf 2	3	3	3		3	2	3		3	3	3	2.88889
	leaf 3	4	2	4		3	4	2		3	3	4	3.22222
	leaf 4	3	3	3		4	3	3		2	3	3	3
	leaf 5	2	3	2		3	3	3		3	3	3	2.77778
Pf2826-59x	leaf 1	4	3	3		4	3	2		4	3	3	3.22222
	leaf 2	2	4	3		2	3	4		3	3	4	3.11111
	leaf 3	2	2	3		4	3	3		2	3	2	2.66667
	leaf 4	3	3	3		3	2	3		4	3	3	3
	leaf 5	3	2	4		3	2	2		3	4	3	2.88889
