# Supplementary material for: A unique effector secreted by Pseudozyma flocculosa mediates its biocontrol activity
Source: BMC Biol. 2023 May 24;21:118. doi: 10.1186/s12915-023-01624-z (PMC10210494; doi:10.1186/s12915-023-01624-z)
Supplement: Supplementary file 7 — Additional file 7. Biocontrol assessment data for wild type U. maydis and FB1 transformants expressing Pf2826 inoculated on powdery mildew-infected barley (associated to Fig. 5B). [file 12915_2023_1624_MOESM7_ESM.xlsx]

## Sheet: FB1+2826
		Experiment 1				Experiment 2				Experiment 3						Average			SDEV			24 hrs	36 hrs
24hrs													Average each leaf			24 hr	36 hr	0 hr	24 hr	36 Hr		Ttest FB1-WT vs FB1+Pf2826-1	Ttest FB1-WT vs FB1+Pf2826-1
FB1-WT	leaf 1	0	0	1		1	0	1		0	0	0	0.333333		FB1-WT	0.155556	0.244444	0	0.0546389	0.051071		9.61197e-07	1.13835e-07
	leaf 2	0	0	0		0	0	0		0	1	0	0.111111		FB1-pf2826-1	2.71111	3.22222	0	0.0531213	0.046671		Ttest FB1-WT vs FB1+Pf2826-2	Ttest FB1-WT vs FB1+Pf2826-2
	leaf 3	0	0	0		0	0	0		1	0	0	0.111111		FB1-pf2826-2	2.57778	3.26667	0	0.196699	0.201035		2.34091e-05	1.05689e-06
	leaf 4	1	0	0		1	0	0		0	0	0	0.222222									Ttest FB1+Pf2826-1 vs FB1+Pf2826-2	Ttest FB1+Pf2826-1 vs FB1+Pf2826-2
	leaf 5	0	0	0		0	0	0		0	0	0	0									0.141756	0.270735
FB1-Pf2826-1	leaf 1	2	3	2		3	2	3		3	3	3	2.66667
	leaf 2	3	3	3		3	2	3		2	3	3	2.77778
	leaf 3	3	2	2		2	3	3		3	3	3	2.66667
	leaf 4	2	3	3		3	2	3		3	3	3	2.77778
	leaf 5	3	2	3		2	3	3		2	3	3	2.66667
FB1-Pf2826-2	leaf 1	3	3	3		2	2	2		2	2	3	2.44444
	leaf 2	3	3	3		3	3	3		3	3	2	2.88889
	leaf 3	3	3	2		2	2	2		2	3	3	2.44444
	leaf 4	3	2	3		3	3	3		3	3	3	2.88889
	leaf 5	3	2	2		2	2	3		2	2	2	2.22222
36 Hrs
FB1-WT	leaf 1	0	1	1		1	0	0		0	0	0	0.333333
	leaf 2	0	0	0		0	1	0		0	0	0	0.111111
	leaf 3	1	0	0		0	0	1		1	0	0	0.333333
	leaf 4	0	0	0		1	0	0		0	0	1	0.222222
	leaf 5	0	1	0		0	1	0		0	0	0	0.222222
Fb1-Pf2826-1	leaf 1	3	4	3		4	3	3		4	3	4	3.44444
	leaf 2	4	3	4		3	2	3		3	3	3	3.11111
	leaf 3	3	3	3		3	3	4		3	4	3	3.22222
	leaf 4	3	3	3		3	3	4		3	3	3	3.11111
	leaf 5	3	4	3		3	4	3		3	3	3	3.22222
FB1-Pf2826-2	leaf 1	3	3	3		3	3	4		3	4	4	3.33333
	leaf 2	4	4	3		3	3	3		3	3	4	3.33333
	leaf 3	4	3	3		3	3	4		3	4	3	3.33333
	leaf 4	3	3	3		3	3	3		3	3	3	3
	leaf 5	3	4	4		4	3	3		3	3	3	3.33333
